# Supplementary material for: Arabidopsis Ubiquitin E3 Ligase AtCHYR1 Promotes ROS Production in Plant Responses to Sugar Availability
Source: Plants (Basel). 2025 Aug 22;14(17):2617. doi: 10.3390/plants14172617 (PMC12430291; doi:10.3390/plants14172617)
Supplement: Supplementary file 1 [file plants-14-02617-s001.zip]

Archive with 2 entries (2 files):
- Table S1 The identified 206 DEGs.xlsx
- Table S2 Primers in this study.xlsx
