# Supplementary material for: Arabidopsis Ubiquitin E3 Ligase AtCHYR1 Promotes ROS Production in Plant Responses to Sugar Availability
Source: Plants (Basel). 2025 Aug 22;14(17):2617. doi: 10.3390/plants14172617 (PMC12430291; doi:10.3390/plants14172617)
Supplement: Supplementary file 1 [file plants-14-02617-s001.zip › Table S1 The identified 206 DEGs.xlsx]

## Sheet: Sheet1
Table S1 The Glc-responsive DEGs in AtCHYR1 over-expression line (OE19).
gene	log2FPKM
	OE42_Glc vs. WT_Glc	OE42_Glc vs. WT_Man	WT_Glc vs. WT_Man
AT5G10040	8.23486	7.23605	0
AT4G18540	7.6566	4.45123	-2.00172
AT2G34390	7.20267	5.20509	0
AT3G23230	6.97189	2.29309	-3.50357
AT2G17850	6.86821	5.74911	1.80495
AT3G29970	6.30876	6.31635	0
AT4G37710	6.05881	5.646	0
AT1G33055	6.04647	1.56697	-2.53798
AT4G33070	5.79643	5.30573	1.89774
AT2G36440	5.70347	4.70466	0
AT4G04480	5.68993	3.8867	0
AT1G67100	5.37104	5.91572	0
AT5G62520	5.3331	5.28952	0
AT5G22920	5.2181	-1.08845	-4.65485
AT1G30135	5.16057	2.51699	-1.32546
AT4G28811	5.15042	6.73916	1.59248
AT3G02550	5.10593	2.14016	0
AT5G05290	5.02121	1.56528	-4.13114
AT3G10040	5.01383	3.46963	1.46994
AT4G27450	4.97038	0	-4.72987
AT2G31345	4.7373	2.86493	-2.32537
AT5G39890	4.66133	2.83118	0
AT4G33560	4.65134	5.24746	2.02165
AT4G32630	4.62689	4.801	1.1718
AT5G26200	4.62514	4.56394	0
AT3G43250	4.61248	4.61176	0
AT4G32480	4.44945	0	-3.88698
AT1G56240	4.44212	2.18184	0
AT5G15120	4.43478	2.42607	0
AT1G06135	4.36874	3.75155	0
AT5G66985	4.36406	3.5939	1.90816
AT1G22810	4.36282	2.1863	1.90455
AT3G55840	4.31748	1.55061	-2.71146
AT4G22030	4.22244	2.80088	-1.77061
AT1G71520	4.19983	2.59847	0
AT3G06435	4.19373	2.76086	0
AT1G56250	4.14258	2.06797	0
AT5G44120	4.0878	0	-5.30297
AT4G10265	3.94579	4.50881	2.89705
AT3G27220	3.9396	3.51953	0
AT3G12910	3.91779	0	-2.74504
AT4G31950	3.90375	2.72343	-1.28721
AT5G65207	3.89927	0	-2.46852
AT1G43800	3.80697	5.96942	3.54133
AT2G26130	3.78158	3.78711	-1.26048
AT4G24110	3.7807	3.49268	0
AT4G39675	3.68131	-1.40336	-3.73643
AT4G10270	3.67059	3.54686	3.77258
AT4G10260	3.63278	4.95777	0
AT1G24580	3.62511	4.38717	0
AT1G78760	3.62251	2.70942	0
AT5G52050	3.6155	2.71296	0
AT2G16060	3.59235	3.27134	1.19522
AT4G02170	3.50788	4.71406	0
AT3G20395	3.45753	0	-2.82026
AT3G21520	3.44509	1.38443	-2.66484
AT1G80390	3.3917	5.98076	2.58098
AT5G22380	3.37291	0	3.12961
AT1G19530	3.33054	-3.0366	-5.98328
AT5G39100	3.32445	2.32393	-2.3282
AT4G13790	3.32053	3.32347	0
AT1G77120	3.25099	4.76877	1.75078
AT4G28085	3.24265	0	-2.00499
AT1G32910	3.20818	2.04129	-1.46146
AT3G02840	3.19966	2.83703	0
AT1G20790	3.17326	3.17378	0
AT3G03480	3.16857	-3.41313	-5.28611
AT5G07510	3.16854	3.16782	0
AT1G12610	3.1657	0	-2.69906
AT1G08100	3.1339	5.1468	6.13633
AT4G26460	3.12812	3.18309	0
AT4G22710	3.08912	2.8914	0
AT5G42380	3.0736	5.39485	0
AT2G47520	3.0654	4.88363	1.37058
AT3G43190	3.06357	5.94876	2.88068
AT4G01360	3.05201	5.05584	1.16896
AT1G77760	3.03303	2.38862	-1.82378
AT5G04120	3.03173	6.50664	3.23087
AT5G05300	3.02721	2.66646	0
AT1G06137	3.00777	2.69013	0
AT1G72940	2.96275	2.57034	0
AT1G34520	2.90077	-1.1786	-5.01865
AT2G29110	2.88966	3.35285	0
AT4G22780	2.84327	2.08109	0
AT1G20310	2.80701	4.4818	1.54089
AT5G05530	2.80617	-1.19193	-3.58754
AT4G01890	2.80329	3.39528	0
AT4G27810	2.77077	3.29543	0
AT5G63350	2.76024	2.70227	0
AT3G44350	2.72147	5.92103	3.19293
AT1G21100	2.71576	0	-2.72438
AT2G28270	2.69941	4.69869	0
AT3G23170	2.68368	3.54541	0
AT5G48350	2.66199	2.66706	0
AT5G11140	2.62308	2.1478	-1.02796
AT5G58630	2.5876	3.68542	2.74468
AT1G76640	2.58546	2.47062	2.57995
AT2G36640	2.58464	3.58566	0
AT4G28460	2.55988	3.40852	0
AT3G21150	2.50865	4.53078	0
AT1G72520	2.50849	3.58408	1.54012
AT2G40740	2.40092	3.24742	1.96076
AT5G51190	2.3738	2.60376	0
AT1G22220	2.37151	3.52718	1.5459
AT1G12805	2.3654	4.49122	4.34405
AT1G42560	2.35786	-3.32441	-4.14232
AT4G31760	2.35757	2.89422	0
AT1G17380	2.29837	3.01068	1.72697
AT1G67000	2.28559	4.04542	1.13842
AT5G20250	2.26207	-3.01415	-5.06365
AT4G37290	2.25087	4.12725	0
AT3G62380	2.23526	2.04504	0
AT4G10530	2.23271	2.74988	2.317
AT5G47910	2.23175	3.41039	1.51915
AT5G14700	2.22939	2.68432	1.47898
AT2G44840	2.22844	5.19285	1.57969
AT2G28490	2.22189	3.80331	-1.42117
AT1G25240	2.21779	0	-3.21931
AT1G26730	2.21766	3.29876	2.14598
AT4G24570	2.19758	2.57232	0
AT1G05510	2.16889	0	-3.24943
AT5G05220	2.16866	2.1705	0
AT1G33730	2.16684	6.07485	3.90541
AT1G52830	2.16591	3.17291	0
AT1G28760	2.15709	2.12014	0
AT1G72210	2.13723	2.69204	0
AT1G28480	2.12426	2.14124	1.93243
AT1G69890	2.11784	0	-2.04545
AT1G43000	2.11346	2.25919	2.05657
AT3G19320	2.09308	2.91299	1.4586
AT4G30270	2.09163	-2.23587	-4.24594
AT2G44070	2.07411	6.41305	1.1626
AT4G18170	2.06869	-1.21432	-2.23432
AT1G80840	2.05141	2.22252	0
AT1G63090	2.04886	2.34764	0
AT2G46660	2.01511	2.92044	0
AT2G23270	2.00726	4.6623	0
AT2G32030	2.00663	2.49058	0
AT5G45820	-4.50095	-3.03117	-1.32431
AT1G17744	-4.08831	0	4.09008
AT1G20860	-3.80526	0	2.80443
AT1G14880	-3.79227	0	2.00622
AT2G46880	-3.41526	3.48816	7.6375
AT3G57240	-3.41306	0	3.57263
AT3G28510	-3.34637	2.70358	5.04123
AT2G15020	-3.3233	-1.58334	-2.04788
AT1G18830	-3.23446	-3.23059	0
AT3G49580	-3.19244	2.08476	4.83652
AT3G50170	-3.17029	-4.58314	-1.58773
AT2G24850	-3.16725	4.72852	5.77779
AT5G03060	-3.00165	-2.50067	0
AT3G46300	-2.99596	-2.99618	-1.46227
AT3G49340	-2.94009	2.58842	2.93655
AT4G03450	-2.88313	2.95731	4.66422
AT4G04500	-2.88035	2.49278	4.12247
AT5G38250	-2.85796	0	2.72627
AT3G49570	-2.82736	2.3058	4.51138
AT3G60470	-2.76705	-3.26143	0
AT5G19700	-2.73603	-4.09766	4.31891
AT1G66960	-2.72144	3.09154	3.80653
AT5G48850	-2.68721	0	4.27023
AT2G14610	-2.66495	6.4243	9.08468
AT1G71390	-2.65519	2.80908	4.46253
AT4G10500	-2.62267	0	2.99881
AT4G23140	-2.58574	3.25672	3.76147
AT1G33890	-2.58503	-1.45574	2.58366
AT1G48405	-2.58431	-2.87066	0
AT5G26690	-2.53576	0	3.06417
AT5G03130	-2.52428	-2.90588	0
AT5G10760	-2.4897	0	2.76426
AT5G24660	-2.45504	2.07859	4.76227
AT1G33960	-2.4182	1.17645	3.02548
AT4G00870	-2.416	2.58351	2.41409
AT1G02230	-2.39065	2.00143	3.6
AT1G02450	-2.33563	2.94026	4.39691
AT5G22470	-2.32444	-2.70024	0
AT2G41225	-2.32154	0	3.31703
AT1G17710	-2.28053	1.05904	4.19243
AT1G49210	-2.27248	-5.19515	-2.08198
AT5G38910	-2.26565	0	2.00171
AT3G28540	-2.26264	0	2.15186
AT2G45130	-2.25755	3.75102	5.29591
AT2G18660	-2.24271	1.05192	2.93527
AT3G09922	-2.22513	5.59402	7.33075
AT4G11590	-2.2208	0	2.22082
AT4G19430	-2.20639	2.52713	5.14242
AT2G32830	-2.20185	1.11647	3.39682
AT5G24655	-2.1759	1.62484	3.38187
AT1G13680	-2.17279	0	3.16619
AT1G78720	-2.16986	-6.9533	-3.87548
AT1G73220	-2.1675	3.45651	4.30076
AT1G63560	-2.14881	1.22367	2.36813
AT3G57260	-2.12995	2.47097	2.57667
AT3G23120	-2.11703	1.6477	2.66952
AT3G24900	-2.11375	1.48719	3.11008
AT4G15236	-2.10761	0	2.10062
AT1G75920	-2.08001	0	2.24449
AT2G02990	-2.07774	1.13064	3.37265
AT1G35230	-2.0615	1.00595	3.0417
AT1G52800	-2.05882	1.44394	2.78379
AT3G22235	-2.05316	4.54756	6.57662
AT5G03350	-2.04704	3.24525	4.70141
AT5G42235	-2.03378	0	2.68336
AT1G01520	-2.02779	1.23395	2.10808
AT4G23310	-2.01464	0	2.01261
AT1G53935	-2.00312	-1.37977	2.73732
