# Supplementary material for: Arabidopsis Ubiquitin E3 Ligase AtCHYR1 Promotes ROS Production in Plant Responses to Sugar Availability
Source: Plants (Basel). 2025 Aug 22;14(17):2617. doi: 10.3390/plants14172617 (PMC12430291; doi:10.3390/plants14172617)
Supplement: Supplementary file 1 [file plants-14-02617-s001.zip › Table S2 Primers in this study.xlsx]

## Sheet: Sheet1
Table S2 Genes and primers used for verifying gene expression
Gene name	Direction	Sequence (5'→3')	Purpose
RobhD	Forward	CTGCGGTTTCGCCATTC	RT-qPCR
RobhD	Reverse	TGTTTCGTCGGCTCTG	RT-qPCR
AOX1d	Forward	TATCGAACGATAGATACAAGAGC	RT-qPCR
AOX1d	Reverse	TATCTTCTTGATGTGATGCTGTC	RT-qPCR
HUP9	Forward	AGCATCGAATACAGCGGAGG	RT-qPCR
HUP9	Reverse	ACTAGAAACCGCCACAGCAA	RT-qPCR
NIP2;1	Forward	TGACTCTTGTGGGGATTGCT	RT-qPCR
NIP2;1	Reverse	CAGTTATGTAGGCCGGGACT	RT-qPCR
LBD41	Forward	TGAAGCGCAAGCTAACGCA	RT-qPCR
LBD41	Reverse	ATCCCAGGACGAAGGTGATTG	RT-qPCR
WRKY40	Forward	GCGAGTTGAAGAAGATCCA	RT-qPCR
WRKY40	Reverse	TGTCACACATCAAGGTTAGCATC	RT-qPCR
PR1	Forward	TTCTTCCCTCGAAAGCTCAA	RT-qPCR
PR1	Reverse	AAGGCCCACCAGAGTGTATG	RT-qPCR
PR2	Forward	CGATCCAGGGTACTCATACCA	RT-qPCR
PR2	Reverse	CTCCGACACCACGATTTCCA	RT-qPCR
CHYR1	Forward	TTGCCACAACGAAGCTAAGG	RT-qPCR
CHYR1	Reverse	GTCCTGCAAATCCCACACTC	RT-qPCR
18s RNA	Forward	CACAAAACTTTCTCCGCCGA	RT-qPCR
18s RNA	Reverse	TGGGCTTCTTCACGGAATCT	RT-qPCR
